# Supplementary material for: Root Anatomy and Root Canal Configuration of Human Permanent Mandibular Premolars: A Systematic Review
Source: Anat Res Int. 2013 Dec 22;2013:254250. doi: 10.1155/2013/254250 (PMC3881342; doi:10.1155/2013/254250)
Supplement: Supplementary file 1 — The data extrapolated through the statistics is attached as supplementary file. [file 254250.f1.xlsx]

## Sheet: 1st PM ETHNINC 
	Number of Roots				Chisquare with Yates Corection	P Value
Ethnic Group	Single rooted	>=2 rooted			312.439	0
Caucasian	3471	71	3542
African	335	65	400
Indian	1201	49	1250
Mongolia	1409	6	1415
Middle East	979	21	1000
Total	7395	212	7607
	Apical Foramina				Chisquare	P Value
Ethnic Group	1	>1	3	Total
Caucasian	1490	383	1873	1873
Indian	1239	311	1550	1550	19.946	0.0001747
Mongolia	905	164	1069	1069
Middle East	595	105	700	700
Total	4229	963	5192	5192
	Root Canal Anatomy					Chisquare with Yates Corection	P Value
Ethnic Group	1	2	>2	C		196.655	0
Caucasian	2586	935	25	15	3561
African	604	193	15	0	812
Indian	343	137	0	15	495
Mongolia	1311	251	14	42	1618
Middle East	795	372	21	7	1195
Total	5639	1888	75	79	7681

## Sheet: 2nd PM Ethinic
	Number of Roots				Chisquare with Yates Corection	P Value
Ethnic Group	Single rooted	>=2 rooted			16.049	0.0029
Caucasian	3740	15	3755
African	94	2	96
Indian	962	5	967
Mongolia	853	14	867
Middle East	5649	36	5685
Total	11298	72	11370
	Apical Foramina			Chisquare	P Value
Ethnic Group	1	>1
Caucasian	438	12	450
Indian	122	14	136	42.098	0
Mongolia	934	150	1084
Middle East	1494	176	1670
Total	2988	352	3340
	Root Canal Anatomy					Chisquare with Yates Corection	P Value
Ethnic Group	1	2	>2	C		98.286	0
Caucasian	1571	199	2	0	1772
African	351	49	8	0	408
Indian	115	21	0	0	136
Mongolia	212	5	0	1	218
Middle East	868	212	2	2	1084
Total	3117	486	12	3	3618

## Sheet: 2nd PM popu
	Number of Roots			Chisquare with Yates Corection	P Value		Root Canal Anatomy			Chisquare with Yates Corection	P Value
Within Caucasian	Single rooted	>=2 rooted					1	>2
FRANCE	320	8	328			FRANCE	284	44	328
GERMANY	2086	3	2089			Poland	38	18	56	26.232	2.1e-06
USA	1334	4	1338	32.316	7e-07	USA	1249	137	1386
TOTAL	3740	15	3755				1571	199	1770
	3740	15	3755
	Number of Roots			Chisquare with Yates Corection	P Value
MONGOLIA	Single rooted	>=2 rooted					Root Canal Anatomy			Chisquare with Yates Corection	P Value
CHINA	178	0	178			CHINA	173	5	178
KOREA	784	5	789	0.287	0.86	JAPAN	39	1	40	0.182	0.699
	962	5	967				212	6	218
														3e-08
	Number of Roots
MIDDLE EAST	Single rooted	>=2 rooted		Chisquare with Yates Corection	P Value		Root Canal Anatomy			Chisquare with Yates Corection	P Value
KUWAIT	61	3	64					1	>2
JORDAN	389	11	400	9.472	0.0236		KUWAIT	61	3
IRAN	103	0	103				JORDAN	288	112	38.023	3e-07
TURKEY	300	0	300				IRAN	283	37
	853	14	867				TURKEY	236	64

## Sheet: 1st PM Popu
	Number of Roots			Chisquare	P Value		Root Canal Anatomy		Chisquare with Yates Corection	P Value
Within Caucasian	Single rooted	>=2 rooted					1	>2
FRANCE	309	32	341			FRANCE	235	106	16.743	0.00023
GERMANY	2352	17	2369	116.245	0	Poland	74	9
USA	810	22	832			USA	2588	820
TOTAL	3471	71	3542

## Sheet: Sheet1
Ethnic Group	Number of roots within first premolars						Total for Ethnic Group	Chi square with Yates Correction	P Value
	1		2		>2
Caucasian	3471		61		10		3542
African	335		65		0		400
Indian	1201		47		2		1250	333.192	0*
Mongolian	1409		6		0		1415
Middle East	979		21		0		1000
Sub-group Total	7395		200		12		7607(N)
	Number of root canals in first premolars
	1	2		3		C-shaped
Caucasian	2586	935		25		15	3561	201.321	0*
African	604	193		15		0	812
Indian	343	137		0		15	495
Mongolian	1311	251		14		42	1618
Middle East	795	372		21		7	1195
Sub-group Total	5639	1888		75		79	7681 (N)
	Number of apical foramina in first premolar
	1		2		3
Caucasian	1490		383		0		1873
Indian	1239		307		4		1550	30.621	0*
Mongolia	905		160		4		1069
Middle East	595		100		5		700
Sub-group Total	4229		950		13		5192 (N)
	Number of roots in second premolar								.
	Single rooted		Bi-rooted		> 2 Roots
Caucasian	3740		9		6		3755
Indian	94		2		0		96	27.479	00011*
Mongolia	962		5		0		967
Middle East	853		14		0		867
Sub-group Total	5649		30		6		5685 (N)
	Number of Root Canals in Second Premolar
	1	2		>2		C-shaped
Caucasian	1571	199		2		0	1772
African	351	49		8		0	408
Indian	115	21		0		0	136	98.286	.000*
Mongolia	212	5		0		1	218
Middle East	868	212		2		2	1084
Sub-group Total	3117	486		12		3	3618 (N)
	Number of Apical foramina in Second Premolar
	1		2		3
Caucasian	438		12		0		450
Indian	122		14		0		136	40.915	.000*
Middle East	934		150		0		1084
Sub-group Total	1494		176		0		1670 (N)

## Sheet: Sheet2
Ethnic Group	Root Canal Configuration for 1st premolar (Vertucci Type)									Total	Chi square with Yates Correction	P Value
	1	2	3	4	5	6	7	8	Non- Vertucci Type		293.39	0*
Caucasian	360	0	16	32	96	0	0	0	0	504
Indian	1108	48	16	237	69	2	0	4	2	1486
Mongolia	720	21	27	31	92	0	1	4	0	896
Middle East	680	68	41	94	125	6	6	2	7	1029
Sub-group Total	2868	137	100	394	382	8	7	10	9	3915(N)
Root Canal Configuration for 2nd premolar											127.762
Caucasian	390	0	0	0	10	0	0	0	0	400		0*
Indian	110	9	3	3	11	0	0	0	0	136
Mongolia	173	0	0	1	3	0	0	0	1	178
Middle East	600	38	22	55	81	3	2	0	2	803
Sub-group Total	1273	47	25	59	105	3	2	0	3	1517(N)
